# Supplementary material for: Functionalization of Ti64 via Direct Laser Interference Patterning and Its Influence on Wettability and Oxygen Bubble Nucleation
Source: Langmuir. 2024 Jan 31;40(6):2918–29. doi: 10.1021/acs.langmuir.3c02863 (PMC10867896; doi:10.1021/acs.langmuir.3c02863)
Supplement: Supplementary file 2 — la3c02863_si_002.zip [file la3c02863_si_002.zip]

Archive with 9 entries (9 files):
- Ti64 5 um (air) Recording 1.avi
- Ti64 5 um (air) Recording 2.avi
- Ti64 5 um (air) Recording 3.avi
- Ti64 5 um (water) Recording 1.avi
- Ti64 5 um (water) Recording 2.avi
- Ti64 5 um (water) Recording 3.avi
- Ti64 Reference Recording 1.avi
- Ti64 Reference Recording 2.avi
- Ti64 Reference Recording 3.avi
